# Supplementary material for: An overview of Estonian woodlice (Isopoda, Oniscidea)
Source: Zookeys. 2021 Oct 29;1067:1–17. doi: 10.3897/zookeys.1067.68105 (PMC8571257; doi:10.3897/zookeys.1067.68105)
Supplement: Supplementary material 1 — Supplementary data [file zookeys-1067-001-s001.xls]

## Sheet: ISOPODA_FINAL
ID	Count	Timespan begin	Timespan end	Collected by	Loc_NR	Taxon name	IUCN habitat type	Habitat description	Method of collection
TTUSB30328	83	2019-07-01	2019-07-11	Mart Meriste	01a	Armadillidium opacum	1.4 - Temperate Forest	dry Pinus sylvestris forest	Pitfall trap
TTUSB30107	37	2019-07-01	2019-07-11	Mart Meriste	01b	Armadillidium opacum	4.4 - Temperate Grassland	alvar grassland	Pitfall trap
TTUSB30031	6	2019-07-01	2019-07-11	Mart Meriste	01c	Armadillidium opacum	4.4 - Temperate Grassland	alvar grassland	Pitfall trap
TTUSB30255	3	2019-07-01	2019-07-11	Mart Meriste	01d	Armadillidium opacum	1.4 - Temperate Forest	dry Pinus sylvestris forest	Pitfall trap
TTUSB30001	5	2019-07-01	2019-07-11	Mart Meriste	01e	Armadillidium opacum	4.4 - Temperate Grassland		Pitfall trap
TTUSB30313	11	2019-07-01	2019-07-11	Mart Meriste	01f	Armadillidium opacum	1.4 - Temperate Forest	dry Pinus sylvestris forest	Pitfall trap
TTUSB30195	27	2019-07-01	2019-07-11	Mart Meriste	02a	Armadillidium opacum	4.4 - Temperate Grassland	alvar grassland	Pitfall trap
TTUSB30371	59	2019-07-01	2019-07-11	Mart Meriste	02b	Armadillidium opacum	4.4 - Temperate Grassland	alvar grassland	Pitfall trap
TTUSB30012	6	2019-07-01	2019-07-11	Mart Meriste	02c	Armadillidium opacum	1.4 - Temperate Forest	dry Pinus sylvestris forest	Pitfall trap
IZBE0870023	1	2017-06-10		Tõnu Kesküla	04b	Armadillidium opacum	1.4 - Temperate Forest	mesic mixed forest	Separator
IZBE0870275	3	1984-09-20		Asta Vilbaste	04f	Armadillidium opacum			Sifting
TTUSB30093	4	2019-07-02	2019-07-12	Mart Meriste	05a	Armadillidium opacum	1.4 - Temperate Forest	dry Pinus sylvestris forest	Pitfall trap
IZBE0870293	3	2016-09-17		Erki Õunap	07a	Armadillidium opacum			Separator
IZBE0870383	3	2019-07-24		Kaarel Sammet	07c	Armadillidium opacum	12.1 - Rocky Shoreline	coastal litter and debris	occasional finding
TTUSB30048	8	2019-07-02	2019-07-12	Mart Meriste	08a	Armadillidium opacum	4.4 - Temperate Grassland	alvar grassland with Juniperus	Pitfall trap
TTUSB30109	7	2019-07-02	2019-07-12	Mart Meriste	08b	Armadillidium opacum	4.4 - Temperate Grassland	alvar grassland with Juniperus	Pitfall trap
TTUSB30225	24	2019-07-10		Mart Meriste	11a	Armadillidium opacum	4.4 - Temperate Grassland	alvar grassland with Juniperus	Pitfall trap
TTUSB30288	25	2019-07-03	2019-07-13	Mart Meriste	13a	Armadillidium opacum	1.4 - Temperate Forest	mesic mixed forest	Pitfall trap
TTUSB30316	38	2019-07-02	2019-07-12	Mart Meriste	14a	Armadillidium opacum	4.4 - Temperate Grassland	alvar grassland	Pitfall trap
TTUSB30375	62	2019-07-02	2019-07-12	Mart Meriste	14b	Armadillidium opacum	1.4 - Temperate Forest	dry Pinus sylvestris forest	Pitfall trap
TTUSB30262	18	2019-07-02	2019-07-12	Mart Meriste	14c	Armadillidium opacum	4.4 - Temperate Grassland	alvar grassland	Pitfall trap
TTUSB30270	15	2019-07-03	2019-07-13	Mart Meriste	15b	Armadillidium opacum	4.4 - Temperate Grassland	alvar grassland	Pitfall trap
TTUSB30099	6	2019-07-09		Mart Meriste	16a	Armadillidium opacum	4.4 - Temperate Grassland	alvar grassland with Juniperus	Pitfall trap
TTUSB30084	97	2019-07-09		Mart Meriste	17a	Armadillidium opacum	4.4 - Temperate Grassland	alvar grassland	Pitfall trap
TTUSB30146	2	2019-07-10		Mart Meriste	17b	Armadillidium opacum	4.4 - Temperate Grassland	alvar grassland	Pitfall trap
TTUSB30066	1	2019-07-10		Mart Meriste	17d	Armadillidium opacum	1.4 - Temperate Forest	dry Pinus sylvestris forest	Pitfall trap
TTUSB30005	3	2019-07-09		Mart Meriste	17e	Armadillidium opacum	4.4 - Temperate Grassland	alvar grassland	Pitfall trap
IZBE0870314	15	2012-08-24		Mari Ivask	18a	Armadillidium opacum	4.4 - Temperate Grassland	coastal meadow	Pitfall trap
TTUSB30355	15	2019-07-03	2019-07-13	Mart Meriste	19a	Armadillidium opacum	4.4 - Temperate Grassland	alvar grassland with Juniperus	Pitfall trap
TTUSB30122	6	2019-07-04	2019-07-14	Mart Meriste	20a	Armadillidium opacum	1.4 - Temperate Forest	mesic mixed forest	Pitfall trap
TTUSB30169	25	2019-07-04	2019-07-14	Mart Meriste	22a	Armadillidium opacum	4.4 - Temperate Grassland	alvar grassland	Pitfall trap
TTUSB30186	29	2019-07-04	2019-07-14	Mart Meriste	24a	Armadillidium opacum	4.4 - Temperate Grassland	alvar grassland	Pitfall trap
TTUSB30167	10	2019-07-05	2019-07-15	Mart Meriste	24c	Armadillidium opacum	1.4 - Temperate Forest	dry Pinus sylvestris forest	Pitfall trap
TTUSB30285	6	2019-07-04	2019-07-14	Mart Meriste	26a	Armadillidium opacum	4.4 - Temperate Grassland	alvar grassland	Pitfall trap
IZBE0870027	3	2017-07-23		Olavi Kurina	26b	Armadillidium opacum	1.4 - Temperate Forest	broad-leaved forest dominated by Quercus	Separator
TTUSB30229	31	2019-07-05	2019-07-15	Mart Meriste	28a	Armadillidium opacum	4.4 - Temperate Grassland	alvar grassland with Juniperus	Pitfall trap
TTUSB30181	6	2019-07-06	2019-07-16	Mart Meriste	29a	Armadillidium opacum	4.4 - Temperate Grassland	alvar grassland with Juniperus	Pitfall trap
TTUSB30051	9	2019-07-06	2019-07-16	Mart Meriste	29b	Armadillidium opacum	4.4 - Temperate Grassland	alvar grassland	Pitfall trap
TTUSB30007	1	2019-07-07	2019-07-17	Mart Meriste	30a	Armadillidium opacum	4.4 - Temperate Grassland	alvar grassland	Pitfall trap
TTUSB30018	7	2019-07-07	2019-07-17	Mart Meriste	31a	Armadillidium opacum	4.4 - Temperate Grassland	alvar grassland	Pitfall trap
TTUSB30346	54	2019-07-06	2019-07-16	Mart Meriste	31d	Armadillidium opacum	4.4 - Temperate Grassland	alvar grassland with Juniperus	Pitfall trap
TTUSB30397	1	2017-07-01		Mari Ivask	32a	Armadillidium opacum	1.4 - Temperate Forest	mesic mixed forest	Separator
IZBE0870403	5	2020-07-23		Kaarel Sammet, Jüri Sammet	36a	Armadillidium opacum	1.4 - Temperate Forest	fresh deciduous forest	Occasional finding
TTUSB30035	1	2019-07-07	2019-07-17	Mart Meriste	38a	Armadillidium opacum	1.4 - Temperate Forest	mesic mixed forest	Pitfall trap
TTUSB30179	2	2019-07-06	2019-07-16	Mart Meriste	29a	Armadillidium pictum	4.4 - Temperate Grassland	alvar grassland with Juniperus	Pitfall trap
IZBE0870025	1	2017-06-22		Tõnu Kesküla	46a	Armadillidium pictum	1.4 - Temperate Forest	dry forest on dunes	Separator
IZBE0870067	2	2020-05-23		Olavi Kurina	47a	Armadillidium pictum	1.4 - Temperate Forest	broad-leaved forest under limestone cliff	Occasional finding
IZBE0870169	1	1984-07-05		Asta Vilbaste	04d	Armadillidium pulchellum	4.4 - Temperate Grassland		Sifting
IZBE0870425	1	2020-06-23		Gerda Kirs, Kadri Roos	81a	Armadillidium vulgare	14.5 - Urban Areas	seminatural suburban grassland	Occasional finding
TTUSB30330	38	2019-07-01	2019-07-11	Mart Meriste	01a	Armadillidium zenckeri	1.4 - Temperate Forest	dry coastal coniferous forest	Pitfall trap
TTUSB30108	8	2019-07-01	2019-07-11	Mart Meriste	01b	Armadillidium zenckeri	4.4 - Temperate Grassland	alvar grassland	Pitfall trap
TTUSB30254	18	2019-07-01	2019-07-11	Mart Meriste	01d	Armadillidium zenckeri	1.4 - Temperate Forest	dry Pinus sylvestris forest	Pitfall trap
TTUSB30250	1	2019-07-01	2019-07-11	Mart Meriste	01e	Armadillidium zenckeri	4.4 - Temperate Grassland	alvar grassland	Pitfall trap
TTUSB30314	12	2019-07-01	2019-07-11	Mart Meriste	01f	Armadillidium zenckeri	1.4 - Temperate Forest	dry coastal coniferous forest	Pitfall trap
TTUSB30196	102	2019-07-01	2019-07-11	Mart Meriste	02a	Armadillidium zenckeri	4.4 - Temperate Grassland	alvar grassland	Pitfall trap
TTUSB30373	3	2019-07-01	2019-07-11	Mart Meriste	02b	Armadillidium zenckeri	4.4 - Temperate Grassland	alvar grassland with Juniperus	Pitfall trap
TTUSB30013	1	2019-07-01	2019-07-11	Mart Meriste	02c	Armadillidium zenckeri	1.4 - Temperate Forest	dry Pinus sylvestris forest	Pitfall trap
TTUSB30091	25	2019-07-02	2019-07-12	Mart Meriste	03a	Armadillidium zenckeri	4.4 - Temperate Grassland	alvar grassland	Pitfall trap
IZBE0870278	10	1984-07-06		Asta Vilbaste	04a	Armadillidium zenckeri			Sifting
IZBE0870277	17	1984-07-07		Asta Vilbaste	04c	Armadillidium zenckeri			Sifting
IZBE0870024	3	1984-05-22		Asta Vilbaste	04e	Armadillidium zenckeri	1.4 - Temperate Forest		Sifting
IZBE0870276	6	1984-09-20		Asta Vilbaste	04f	Armadillidium zenckeri			Sifting
IZBE0870350	20	1984-09-18		Asta Vilbaste	04g	Armadillidium zenckeri			Sifting
IZBE0870185	1	2016-09-17		Olavi Kurina	07b	Armadillidium zenckeri	1.4 - Temperate Forest	mesic mixed forest	Separator
TTUSB30303	6	2019-07-02	2019-07-12	Mart Meriste	08a	Armadillidium zenckeri	4.4 - Temperate Grassland	alvar grassland	Pitfall trap
TTUSB30110	3	2019-07-02	2019-07-12	Mart Meriste	08b	Armadillidium zenckeri	4.4 - Temperate Grassland	alvar grassland with Juniperus	Pitfall trap
TTUSB30226	9	2019-07-10		Mart Meriste	11a	Armadillidium zenckeri	4.4 - Temperate Grassland	alvar grassland with Juniperus	Pitfall trap
TTUSB30289	4	2019-07-03	2019-07-13	Mart Meriste	13a	Armadillidium zenckeri	1.4 - Temperate Forest	mesic mixed forest	Pitfall trap
TTUSB30318	10	2019-07-02	2019-07-12	Mart Meriste	14a	Armadillidium zenckeri	4.4 - Temperate Grassland	alvar grassland	Pitfall trap
TTUSB30376	7	2019-07-02	2019-07-12	Mart Meriste	14b	Armadillidium zenckeri	1.4 - Temperate Forest	mesic broadleaved forest	Pitfall trap
TTUSB30272	4	2019-07-03	2019-07-13	Mart Meriste	15b	Armadillidium zenckeri	4.4 - Temperate Grassland	alvar grassland	Pitfall trap
TTUSB30191	25	2019-07-09		Mart Meriste	16a	Armadillidium zenckeri	4.4 - Temperate Grassland	alvar grassland	Pitfall trap
TTUSB30342	20	2019-07-09		Mart Meriste	17a	Armadillidium zenckeri	4.4 - Temperate Grassland	alvar grassland	Pitfall trap
TTUSB30145	7	2019-07-10		Mart Meriste	17b	Armadillidium zenckeri	4.4 - Temperate Grassland	alvar grassland	Pitfall trap
TTUSB30067	3	2019-07-10		Mart Meriste	17d	Armadillidium zenckeri	1.4 - Temperate Forest	dry Pinus sylvestris forest	Pitfall trap
TTUSB30126	1	2019-07-09		Mart Meriste	17e	Armadillidium zenckeri	1.4 - Temperate Forest	dry Pinus sylvestris forest	Pitfall trap
TTUSB30354	25	2019-07-03	2019-07-13	Mart Meriste	19a	Armadillidium zenckeri	4.4 - Temperate Grassland	alvar grassland with Juniperus	Pitfall trap
TTUSB30130	1	2019-07-04	2019-07-14	Mart Meriste	20a	Armadillidium zenckeri	4.4 - Temperate Grassland	alvar grassland with Juniperus	Pitfall trap
TTUSB30170	12	2019-07-04	2019-07-14	Mart Meriste	22a	Armadillidium zenckeri	4.4 - Temperate Grassland	alvar grassland	Pitfall trap
TTUSB30187	29	2019-07-04	2019-07-14	Mart Meriste	24a	Armadillidium zenckeri	4.4 - Temperate Grassland	alvar grassland	Pitfall trap
IZBE0870132	1	2015-08-22		Olavi Kurina	24b	Armadillidium zenckeri	13 - Marine Coastal/Supratidal	coastal wrack and debris	Separator
TTUSB30089	1	2019-07-05	2019-07-15	Mart Meriste	24c	Armadillidium zenckeri	4.4 - Temperate Grassland	alvar grassland with Juniperus	Pitfall trap
TTUSB30284	21	2019-07-04	2019-07-14	Mart Meriste	26a	Armadillidium zenckeri	4.4 - Temperate Grassland	alvar grassland	Pitfall trap
TTUSB30248	4	2019-07-05	2019-07-15	Mart Meriste	29a	Armadillidium zenckeri	4.4 - Temperate Grassland	alvar grassland with Juniperus	Pitfall trap
TTUSB30049	2	2019-07-06	2019-07-16	Mart Meriste	29b	Armadillidium zenckeri	1.4 - Temperate Forest	dry Pinus sylvestris forest	Pitfall trap
TTUSB30381	81	2019-07-07	2019-07-17	Mart Meriste	30a	Armadillidium zenckeri	4.4 - Temperate Grassland	alvar grassland with Juniperus	Pitfall trap
TTUSB30061	1	2019-07-07	2019-07-17	Mart Meriste	31a	Armadillidium zenckeri	4.4 - Temperate Grassland	alvar grassland with Juniperus	Pitfall trap
TTUSB30347	5	2019-07-06	2019-07-16	Mart Meriste	31d	Armadillidium zenckeri	4.4 - Temperate Grassland	alvar grassland with Juniperus	Pitfall trap
IZBE0870394	1	2018-08-28	2019-07-17	Kaarel Sammet	37a	Armadillidium zenckeri	4.4 - Temperate Grassland	fresh grassland	Separator
TTUSB30038	16	2019-07-07	2019-07-17	Mart Meriste	38a	Armadillidium zenckeri	4.4 - Temperate Grassland	alvar grassland	Pitfall trap
IZBE0870197	2	2018-07-04		Tõnu Kesküla	45a	Armadillidium zenckeri	1.4 - Temperate Forest	dry Pinus sylvestris forest	Occasional finding
IZBE0870363	312	2016-06-20	2016-07-10	Urmas Jürivete	48b	Cylisticus convexus	14.5 - Urban Areas	seminatural forested area	Pitfall trap
IZBE0870171	1	2015-09-20		Kaarel Sammet, Märt Kruus	68a	Cylisticus convexus	1.4 - Temperate Forest	mesic mixed forest	Pitfall trap
IZBE0870010	1	2013-08-01	2013-08-13	Ilmar Süda	79a	Cylisticus convexus	1.4 - Temperate Forest	mesic mixed forest	Window trap
IZBE0870124	1	2017-10-14		Kaarel Sammet	81e	Cylisticus convexus	14.5 - Urban Areas	seminatural meadow	Occasional finding
IZBE0870192	1	2017-09-22		Kaarel Sammet	81f	Cylisticus convexus	14.5 - Urban Areas	botanical garden	Occasional finding
IZBE0870213	1	2016-07-30		Kaarel Sammet	81g	Cylisticus convexus	14.5 - Urban Areas	urban parkland	Separator
IZBE0870155	2	2015-07-23		Olavi Kurina	12a	Hyloniscus riparius	13 - Marine Coastal/Supratidal	coastal wrack and debris	Separator
IZBE0870128	2	2015-08-22		Olavi Kurina	24b	Hyloniscus riparius	13 - Marine Coastal/Supratidal	coastal wrack and debris	Separator
IZBE0870342	2	2016-07-22		Kaarel Sammet	36b	Hyloniscus riparius	14.4 - Rural Gardens	rural garden	Occasional finding
IZBE0870209	1	2016-06-06		Kaarel Sammet	40a	Hyloniscus riparius	14.4 - Rural Gardens	rural garden	Occasional finding
IZBE0870201	11	2016-06-06		Kaarel Sammet	51a	Hyloniscus riparius	14.5 - Urban Areas	suburban forested area	Occasional finding
IZBE0870054	3	2019-12-27		Olavi Kurina	52a	Hyloniscus riparius	1.4 - Temperate Forest	mesic mixed forest	Separator
IZBE0870377	2	2016-06-01		Mari Ivask	54b	Hyloniscus riparius	14.4 - Rural Gardens	rural garden	Separator
IZBE0870145	6	2017-12-21		Kaarel Sammet	56a	Hyloniscus riparius	14.1 - Arable Land	arable land	Occasional finding
IZBE0870071	3	2020-08-13		Kaarel Sammet, Miina Oras, Maret Sammet	57b	Hyloniscus riparius	14.4 - Rural Gardens	rural cemetery	Occasional finding
IZBE0870407	1	2020-09-23		Kaarel Sammet	59a	Hyloniscus riparius	14.5 - Urban Areas	urban recreational area	Occasional finding
IZBE0870134	3	2017-03-25		Mari Ivask	60b	Hyloniscus riparius	14.4 - Rural Gardens	rural garden	Separator
IZBE0870026	10	2017-07-30		Miina Oras	61a	Hyloniscus riparius	14.4 - Rural Gardens	rural garden	Separator
IZBE0870070	1	2020-08-05		Kaarel Sammet	64a	Hyloniscus riparius	14.5 - Urban Areas	urban recreational area	Occasional finding
IZBE0870415	3	2020-11-12		Kaarel Sammet	65b	Hyloniscus riparius	14.4 - Rural Gardens	rural cemetery	Separator
IZBE0870402		2020-09-05		Olavi Kurina	71c	Hyloniscus riparius	1.4 - Temperate Forest	mesic mixed forest	Occasional finding
IZBE0870136	4	2015-11-22		Kaarel Sammet	73b	Hyloniscus riparius	1.4 - Temperate Forest	mesic Pinus sylvestris forest	Occasional finding
IZBE0870130	9	2016-10-16		Tõnu Kesküla	81a	Hyloniscus riparius	1.4 - Temperate Forest	mesic mixed forest	Occasional finding
IZBE0870159	1	2017-04-30		Kaarel Sammet	81e	Hyloniscus riparius	1.4 - Temperate Forest	fresh deciduous forest	Separator
IZBE0870214	2	2016-07-30		Kaarel Sammet	81g	Hyloniscus riparius	14.5 - Urban Areas	urban parkland	Window trap
IZBE0870413	1	2020-10-23		Miina Oras, Maret Sammet	86a	Hyloniscus riparius	1.4 - Temperate Forest	fresh deciduous forest	Occasional finding
IZBE0870200	3	2016-06-19		Kaarel Sammet	89a	Hyloniscus riparius	1.1 - Boreal Forest	mesic Picea abies forest	Separator
IZBE0870188	1	2016-10-27		Tõnu Kesküla Märt Kruus	87a	Ligidium hypnorum	1.4 - Temperate Forest	mesic mixed forest	Occasional finding
IZBE0870199	1	2016-06-19		Kaarel Sammet	89a	Ligidium hypnorum	1.1 - Boreal Forest	mesic Picea abies forest	Separator
IZBE0870211	1	2016-06-18		Siiri Jürgenstein	54c	Ligidium hypnorum	1.4 - Temperate Forest	mesic mixed forest	Separator
IZBE0870228	38	2016-05-05	2016-05-15	Hannes Järve	87b	Ligidium hypnorum	1.4 - Temperate Forest	mesic mixed forest	pitfall trap
IZBE0870260	1	2016-09-18		Heli Kirik	57b	Ligidium hypnorum	14.4 - Rural Gardens	rural garden	pitfall trap
IZBE0870312	12	2016-06-05		Mari Ivask	88a	Ligidium hypnorum	14.4 - Rural Gardens	rural garden	pitfall trap
IZBE0870356	1	2016-08-14		Olavi Kurina	92a	Ligidium hypnorum	1.4 - Temperate Forest	mesic mixed forest	Occasional finding
IZBE0870372	1	2017-06-13		Mari Ivask	47c	Ligidium hypnorum	1.4 - Temperate Forest	mesic mixed forest	Occasional finding
IZBE0870061	11	2020-05-23		Olavi Kurina	47b	Ligidium hypnorum	1.4 - Temperate Forest	mesic mixed forest	Occasional finding
TTUSB30095	1	2019-09-07	2019-09-17	Mart Meriste	95b	Ligidium hypnorum	14.1 - Arable Land	arable land	pitfall trap
TTUSB30115	1	2019-09-07	2019-09-18	Mart Meriste	83c	Ligidium hypnorum	14.1 - Arable Land	arable land	pitfall trap
TTUSB30142	1	2019-09-07	2019-09-17	Mart Meriste	95a	Ligidium hypnorum	14.1 - Arable Land	arable land	pitfall trap
TTUSB30383	1	2019-07-07	2019-07-17	Mart Meriste	30a	Ligidium hypnorum	4.4 - Temperate Grassland	alvar grassland with Juniperus	pitfall trap
IZBE0870009	1	2017-06-10		Tõnu Kesküla	04b	Oniscus asellus	1.4 - Temperate Forest	dry Pinus sylvestris forest	Occasional finding
IZBE0870339	1	2016-05-28		Kaarel Sammet	03c	Oniscus asellus	1.4 - Temperate Forest	mesic mixed forest	Occasional finding
IZBE0870369	180	2016-06-20	2016-07-10	Urmas Jürivete	48b	Oniscus asellus	14.5 - Urban Areas	seminatural forested area	pitfall trap
IZBE0870063	4	2020-05-23		Olavi Kurina	47b	Oniscus asellus	1.4 - Temperate Forest	mesic mixed forest	Occasional finding
IZBE0870066	14	2020-05-15		Kaarel Sammet	36b	Oniscus asellus	4.4 - Temperate Grassland	pastureland	Occasional finding
IZBE0870008	1	2017-06-10		Tõnu Kesküla	03b	Porcellio scaber	13 - Marine Coastal/Supratidal	coastal wrack and debris	Occasional finding
IZBE0870422	2	2021-04-21		Kaarel Sammet	11b	Porcellio scaber	1.4 - Temperate Forest	dry Pinus sylvestris forest	Occasional finding
IZBE0870254	2	2012-08-03		Ilmar Süda	25a	Porcellio scaber	14.4 - Rural Gardens	rural parkland	Window trap
IZBE0870258	4	2012-06-07		Ilmar Süda	27a	Porcellio scaber	1.4 - Temperate Forest	mesic deciduous forest	Window trap
IZBE0870231	2	2011-03-08		Ilmar Süda	27b	Porcellio scaber	4.4 - Temperate Grassland		Window trap
IZBE0870249	1	2009-07-10		Ilmar Süda	31b	Porcellio scaber	1.4 - Temperate Forest	mesic deciduous forest	Window trap
IZBE0870052	2	2020-05-15		Kaarel Sammet	36c	Porcellio scaber	4.4 - Temperate Grassland	pile of stones	Occasional finding
IZBE0870361	23	2016-06-20	2016-07-10	Urmas Jürivete	48b	Porcellio scaber	14.5 - Urban Areas	seminatural forested area	Pitfall trap
IZBE0870015	1	2017-07-22		Kaarel Sammet	50a	Porcellio scaber	14.5 - Urban Areas	urban area	Occasional finding
IZBE0870337	2	2015-08-20		Kaarel Sammet	63a	Porcellio scaber	13 - Marine Coastal/Supratidal	coastal wrack and debris	Separator
IZBE0870245	1	2015-07-23		Märt Kruus	81c	Porcellio scaber	14.1 - Arable Land		Occasional finding
IZBE0870396	1	2020-07-01		Irina Kajdakowska	81e	Porcellio scaber	14.5 - Urban Areas	seminatural forested area	Occasional finding
IZBE0870409	1	2020-09-27		Olavi Kurina	81f	Porcellio scaber	14.5 - Urban Areas	suburban garden	Occasional finding
TTUSB30189	4	2020-08-16		Mari Ivask	88a	Porcellio scaber	14.4 - Rural Gardens	rural garden	Occasional finding
IZBE0870149	4	2016-05-26		Kaarel Sammet	04b	Porcellio spinicornis	1.4 - Temperate Forest	mesic deciduous forest	Occasional finding
IZBE0870338	2	2016-05-28		Kaarel Sammet	06a	Porcellio spinicornis	1.4 - Temperate Forest	mesic deciduous forest	Occasional finding
IZBE0870017	2	2018-05-06		Olavi Kurina	21a	Porcellio spinicornis	14.4 Rural Gardens	rural garden	Occasional finding
IZBE0870378	1	2017-05-19		Kaarel Sammet	33a	Porcellio spinicornis	4.4 - Temperate Grassland	decaying wood on a meadow
IZBE0870072	4	2020-05-14		Kaarel Sammet	36b	Porcellio spinicornis	14.2 - Pastureland	ruins of an old building on pastureland	Occasional finding
IZBE080217	3	2016-09-09	2016-10-07	Kaarel Sammet, Allan Selin	40a	Porcellio spinicornis	14.4 Rural Gardens	rural garden	Pitfall trap
IZBE0870299	11	2016-08-29		Kaarel Sammet	41b	Porcellio spinicornis	14.5 - Urban Areas	urban area	Occasional finding
IZBE0870194	5	2018-01-09		Anita Makarevitš, Tõnu Kesküla	48a	Porcellio spinicornis	7.1 - Caves	abandoned tunnel	Occasional finding
IZBE0870193	4	2018-01-09		Anita Makarevitš,Tõnu Kesküla	53c	Porcellio spinicornis	7.1 - Caves	abandoned tnnel	Occasional finding
IZBE0870375	1	2019-06-01		Kaarel Sammet	54b	Porcellio spinicornis	14.4 - Rural Gardens	rural garden	Occasional finding
IZBE0870069	1	2020-05-23		Kaarel Sammet	64a	Porcellio spinicornis	14.5 - Urban Areas	urban recreational area	Occasional finding
IZBE0870151	14	2019-10-19		Getriin Orgusaar	65a	Porcellio spinicornis	14.4 - Rural Gardens	rural parkland	Occasional finding
IZBE0870044	1	2016-05-01		Kaarel Sammet	81f	Porcellio spinicornis	14.5 - Urban Areas	urban area	Occasional finding
IZBE0870147	1	2018-04-28		Kaarel Sammet	81h	Porcellio spinicornis	14. - Artificial Terrestrial	abandoned airfield	Occasional finding
IZBE0870389	9	2018-01-04		Anita Makarevitš, Tõnu Kesküla	81i	Porcellio spinicornis	7.1 - Caves	sandstone cave	Occasional finding
TTUSB30042	4	2020-04-21		Mart Meriste	88a	Porcellio spinicornis	14.4 - Rural Gardens	rural garden	Occasional finding
IZBE0870033	1	2020-04-01		Kaarel Sammet	91a	Porcellio spinicornis	14.4 - Rural Gardens	rural garden	Separator
IZBE0870405	1	2020-09-19		Tõnu Kesküla	97a	Porcellio spinicornis	14.5 - Urban Areas	urban area	Occasional finding
TTUSB30004	2	2019-07-01	2019-07-11	Mart Meriste	01a	Trachelipus rathkii	4.4 - Temperate Grassland	alvar grassland	Pitfall trap
TTUSB30030	3	2019-07-01	2019-07-11	Mart Meriste	01c	Trachelipus rathkii	4.4 - Temperate Grassland	alvar grassland	Pitfall trap
TTUSB30265	46	2019-07-01	2019-07-11	Mart Meriste	01e	Trachelipus rathkii	1.4 - Temperate Forest	mesic mixed forest	Pitfall trap
TTUSB30222	5	2019-07-01	2019-07-11	Mart Meriste	01f	Trachelipus rathkii	4.4 - Temperate Grassland	alvar grassland	Pitfall trap
TTUSB30090	1	2019-07-02	2019-07-12	Mart Meriste	03a	Trachelipus rathkii	4.4 - Temperate Grassland	alvar grassland	Pitfall trap
IZBE0870143	4	2017-06-10		Tõnu Kesküla	03b	Trachelipus rathkii	13 - Marine Coastal/Supratidal	coastal wrack and debris	Occasional finding
IZBE0870232	1	1984-05-25		Asta Vilbaste	04c	Trachelipus rathkii			Sifting
IZBE0870352	2	1984-09-18		Asta Vilbaste	04g	Trachelipus rathkii			Sifting
TTUSB30092	1	2019-07-02	2019-07-12	Mart Meriste	05a	Trachelipus rathkii	1.4 - Temperate Forest	dry Pinus sylvestris forest	Pitfall trap
TTUSB30300	1	2019-07-02	2019-07-12	Mart Meriste	08a	Trachelipus rathkii	4.4 - Temperate Grassland	alvar grassland	Pitfall trap
TTUSB30014	1	2019-07-02	2019-07-12	Mart Meriste	08b	Trachelipus rathkii	1.4 - Temperate Forest	mesic Pinus sylvestris forest	Pitfall trap
TTUSB30396	1	2017-05-17		Mari Ivask	09a	Trachelipus rathkii	3.4 - Temperate Shrubland	wet lakeshore shrubland	Separator
TTUSB30388	1	2020-07-10	2020-07-17	Mari Ivask	10a	Trachelipus rathkii	14.5 - Urban Areas	urban parkland	Pitfall trap
TTUSB30224	7	2019-07-10		Mart Meriste	11a	Trachelipus rathkii	4.4 - Temperate Grassland	alvar grassland with Juniperus	Pitfall trap
IZBE0870160	1	2015-07-23		Olavi Kurina	12a	Trachelipus rathkii	13 - Marine Coastal/Supratidal	coastal wrack and debris	Separator
TTUSB30287	15	2019-07-03	2019-07-13	Mart Meriste	13a	Trachelipus rathkii	1.4 - Temperate Forest	mesic mixed forest	Pitfall trap
TTUSB30377	1	2019-07-02	2019-07-12	Mart Meriste	14b	Trachelipus rathkii	1.4 - Temperate Forest	mesic broadleaved forest	Pitfall trap
IZBE0870325	5	2013-06-04		Mari Ivask	15a	Trachelipus rathkii	4.4 - Temperate Grassland	mesic grassland	Occasional finding
TTUSB30271	2	2019-07-03	2019-07-13	Mart Meriste	15b	Trachelipus rathkii	4.4 - Temperate Grassland	alvar grassland	Pitfall trap
TTUSB30399	7	2019-07-09		Mart Meriste	16a	Trachelipus rathkii	4.4 - Temperate Grassland	alvar grassland with Juniperus	Pitfall trap
TTUSB30341	18	2019-07-09		Mart Meriste	17a	Trachelipus rathkii	4.4 - Temperate Grassland	alvar grassland	Pitfall trap
TTUSB30144	1	2019-07-10		Mart Meriste	17b	Trachelipus rathkii	4.4 - Temperate Grassland	alvar grassland	Pitfall trap
IZBE0870326	8	2012-08-24		Mari Ivask	17c	Trachelipus rathkii	1.4 - Temperate Forest	dry Pinus sylvestris forest	Pitfall trap
TTUSB30065	2	2019-07-10		Mart Meriste	17d	Trachelipus rathkii	1.4 - Temperate Forest	mesic mixed forest	Pitfall trap
TTUSB30086	8	2019-07-09		Mart Meriste	17e	Trachelipus rathkii	1.4 - Temperate Forest	dry Pinus sylvestris forest	Pitfall trap
IZBE0870313	6	2012-08-24		Mari Ivask	18a	Trachelipus rathkii	4.4 - Temperate Grassland	coastal meadow	Pitfall trap
IZBE0870315	52	2012-08-24		Mari Ivask	18b	Trachelipus rathkii	4.4 - Temperate Grassland	coastal meadow	Pitfall trap
TTUSB30353	7	2019-07-03	2019-07-13	Mart Meriste	19a	Trachelipus rathkii	4.4 - Temperate Grassland	alvar grassland with Juniperus	Pitfall trap
TTUSB30123	1	2019-07-04	2019-07-14	Mart Meriste	20a	Trachelipus rathkii	1.4 - Temperate Forest	fresh mixed forest	Pitfall trap
TTUSB30056	1	2019-07-04	2019-07-14	Mart Meriste	22a	Trachelipus rathkii	1.4 - Temperate Forest	dry mixed forest	Pitfall trap
IZBE0870330	46	2012-08-24		Mari Ivask	23a	Trachelipus rathkii	1.4 - Temperate Forest	dry mixed forest	Pitfall trap
TTUSB30185	2	2019-07-04	2019-07-14	Mart Meriste	24a	Trachelipus rathkii	4.4 - Temperate Grassland	alvar grassland	Pitfall trap
IZBE0870127	6	2015-08-22		Olavi Kurina	24b	Trachelipus rathkii	13 - Marine Coastal/Supratidal	coastal wrack and debris	Separator
TTUSB30166	4	2019-07-05	2019-07-15	Mart Meriste	24c	Trachelipus rathkii	1.4 - Temperate Forest	dry Pinus sylvestris forest	Pitfall trap
TTUSB30283	2	2019-07-04	2019-07-14	Mart Meriste	26a	Trachelipus rathkii	4.4 - Temperate Grassland	alvar grassland	Pitfall trap
TTUSB30228	2	2019-07-05	2019-07-15	Mart Meriste	28a	Trachelipus rathkii	4.4 - Temperate Grassland	alvar grassland with Juniperus	Pitfall trap
TTUSB30243	12	2019-07-05	2019-07-15	Mart Meriste	29a	Trachelipus rathkii	4.4 - Temperate Grassland	alvar grassland with Juniperus	Pitfall trap
TTUSB30050	1	2019-07-06	2019-07-16	Mart Meriste	29b	Trachelipus rathkii	1.4 - Temperate Forest	dry Pinus sylvestris forest	Pitfall trap
TTUSB30006	1	2019-07-07	2019-07-17	Mart Meriste	30a	Trachelipus rathkii	4.4 - Temperate Grassland	alvar grassland	Pitfall trap
TTUSB30019	1	2019-07-07	2019-07-17	Mart Meriste	31a	Trachelipus rathkii	4.4 - Temperate Grassland	alvar grassland	Pitfall trap
IZBE0870388	1	2017-05-06		Kaarel Sammet	31c	Trachelipus rathkii	4.4 - Temperate Grassland	mesic wooded meadow	Occasional finding
TTUSB30405	1	2019-07-06	2019-07-16	Mart Meriste	31d	Trachelipus rathkii	4.4 - Temperate Grassland	alvar grassland	Pitfall trap
TTUSB30398	1	2020-09-21		Mari Ivask	34a	Trachelipus rathkii	1.4 - Temperate Forest	mesic Picea abies forest	Separator
TTUSB30386	1	2020-09-21		Mari Ivask	34b	Trachelipus rathkii	1.4 - Temperate Forest	fresh deciduous forest edge	Separator
IZBE0870041	2	2020-05-08		Kaarel Sammet	35a	Trachelipus rathkii	1.4 - Temperate Forest	fresh deciduous lakeshore forest	Occasional finding
IZBE0870373	2	2017-05-19		Kaarel Sammet	35b	Trachelipus rathkii	1.4 - Temperate Forest	fresh deciduous lakeshore forest	Separator
IZBE0870341	3	2016-07-22		Kaarel Sammet	36b	Trachelipus rathkii	14.4 - Rural Gardens	rural cemetery	Occasional finding
IZBE0870347	1	2016-07-25		Kaarel Sammet	36c	Trachelipus rathkii	14.4 - Rural Gardens	rural garden	Occasional finding
TTUSB30147	4	2019-07-07	2019-07-17	Mart Meriste	38a	Trachelipus rathkii	4.4 - Temperate Grassland	mesic grassland	Pitfall trap
IZBE0870384	3	2017-06-13		Mari Ivask	39a	Trachelipus rathkii	14.4 - Rural Gardens	rural garden	Occasional finding
IZBE080216	3	2016-09-09	2016-10-07	Kaarel Sammet, Allan Selin	40a	Trachelipus rathkii	4.4 - Temperate Grassland	mesic grassland	Pitfall trap
TTUSB30385	1	2020-09-21		Mari Ivask	41a	Trachelipus rathkii	4.4 - Temperate Grassland	coastal pastureland	Occasional finding
IZBE0870298	1	2016-08-29		Kaarel Sammet	41b	Trachelipus rathkii	14.5 - Urban Areas	urban area	Occasional finding
IZBE0870111	2	2016-08-28		Kaarel Sammet	42a	Trachelipus rathkii	1.4 - Temperate Forest	mesic mixed forest	Separator
IZBE0870154	1	2017-04-23		Tõnu Kesküla	43a	Trachelipus rathkii	1.4 - Temperate Forest	mesic deciduous forest	Occasional finding
IZBE0870152	1	2017-04-23		Tõnu Kesküla	43b	Trachelipus rathkii	1.4 - Temperate Forest	mesic mixed forest	Occasional finding
IZBE0870360	107	2016-06-20	2016-07-10	Urmas Jürivete	48b	Trachelipus rathkii	14.5 - Urban Areas	urban seminatural forest	Pitfall trap
IZBE0870354	11	2016-07-14		Kaarel Sammet, Allan Selin	53a	Trachelipus rathkii	14.5 - Urban Areas	urban seminatural forest	Pitfall trap
IZBE0870351	1	2019-06-06		Mari Ivask	53b	Trachelipus rathkii	14.5 - Urban Areas	urban seminatural forest	Occasional finding
IZBE0870139	9	2019-06-14		Allan Selin	54a	Trachelipus rathkii	14.4 - Rural Gardens	rural garden	Occasional finding
IZBE0870379	1	2016-06-01		Kaarel Sammet	54b	Trachelipus rathkii	14.4 - Rural Gardens	rural garden	Occasional finding
IZBE0870195	2	2018-08-29		Kaarel Sammet	55a	Trachelipus rathkii	1.4 - Temperate Forest	mesic mixed forest	Occasional finding
IZBE0870175	12	2015-07-02		Heli Kirik	57a	Trachelipus rathkii	14.4 - Rural Gardens	rural garden	Pitfall trap
IZBE0870374	1	2017-04-04		Kaarel Sammet	58a	Trachelipus rathkii	1.4 - Temperate Forest	mesic mixed forest
IZBE0870406	6	2020-09-23		Kaarel Sammet	59a	Trachelipus rathkii	14.5 - Urban Areas	urban recreational area	Occasional finding
IZBE0870156	1	2017-03-25		Mari Ivask	60a	Trachelipus rathkii	1.4 - Temperate Forest	mesic deciduous forest
IZBE0870135	1	2017-03-25		Mari Ivask	60b	Trachelipus rathkii	14.4 - Rural Gardens	rural garden	Separator
IZBE0870161	2	2017-07-30		Miina Oras	61a	Trachelipus rathkii	14.5 - Urban Areas	urban parkland
IZBE0870037	3	2020-04-23		Kaarel Sammet	62a	Trachelipus rathkii	1.4 - Temperate Forest	mesic mixed forest	Separator
IZBE0870034	1	2020-04-22		Kaarel Sammet	63b	Trachelipus rathkii	1.4 - Temperate Forest	mesic mixed forest	Occasional finding
IZBE0870068	1	2020-05-23		Kaarel Sammet	64a	Trachelipus rathkii	14.5 - Urban Areas	urban recreational area	Occasional finding
IZBE0870414	6	2020-11-12		Kaarel Sammet	65b	Trachelipus rathkii	14.4 - Rural Gardens	rural cemetery	Separator
TTUSB30143	1	2019-09-09	2019-09-19	Mart Meriste	66a	Trachelipus rathkii	14.1 - Arable Land	arable land	Pitfall trap
TTUSB30188	10	2019-09-09	2019-09-19	Mart Meriste	67a	Trachelipus rathkii	14.1 - Arable Land	arable land	Pitfall trap
IZBE0870174	1	2015-07-02		Kaarel Sammet, Märt Kruus	68a	Trachelipus rathkii	1.4 - Temperate Forest	mesic mixed forest	Pitfall trap
IZBE0870204	1	2015-10-21		Märt Kruus	68b	Trachelipus rathkii	1.4 - Temperate Forest	mesic deciduous forest	Pitfall trap
IZBE0870138	1	2015-07-02		Kaarel Sammet, Märt Kruus	68c	Trachelipus rathkii	1.4 - Temperate Forest	mesic mixed forest	Pitfall trap
IZBE0870184	5	2016-08-29		Kaarel Sammet, Märt Kruus	69a	Trachelipus rathkii	1.4 - Temperate Forest	mesic mixed forest	Occasional finding
IZBE0870172	4	2016-05-31		Kaarel Sammet	70b	Trachelipus rathkii	1.4 - Temperate Forest	mesic hillock forest	Pitfall trap
IZBE0870380	1	2019-09-26		Kaarel Sammet	71a	Trachelipus rathkii	4.4 - Temperate Grassland	mesic grassland	Occasional finding
TTUSB30155	14	2019-09-09	2019-09-19	Mart Meriste	71b	Trachelipus rathkii	14.1 - Arable Land	arable land	Pitfall trap
TTUSB30184	1	2019-09-08	2019-09-18	Mart Meriste	72a	Trachelipus rathkii	14.1 - Arable Land	arable land	Pitfall trap
TTUSB30312	5	2019-09-08	2019-09-18	Mart Meriste	73a	Trachelipus rathkii	14.1 - Arable Land	arable land	Pitfall trap
IZBE0870001	1	2017-06-07		Tõnu Kesküla	74a	Trachelipus rathkii	1.4 - Temperate Forest	fresh mixed forest	Occasional finding
IZBE0870064	1	2020-06-01		Mari Ivask	75a	Trachelipus rathkii	4.4 - Temperate Grassland	wet grassland	Occasional finding
TTUSB30046	3	2019-09-08	2019-09-18	Mart Meriste	77a	Trachelipus rathkii	14.1 - Arable Land	arable land	Pitfall trap
TTUSB30384	622	2019-09-08	2019-09-18	Mart Meriste	78a	Trachelipus rathkii	14.1 - Arable Land	arable land	Pitfall trap
TTUSB30057	5	2019-09-10	2019-09-20	Mart Meriste	80a	Trachelipus rathkii	14.1 - Arable Land	arable land	Pitfall trap
IZBE0870142	1	2014-12-17		Kaarel Sammet	81a	Trachelipus rathkii	1.4 - Temperate Forest	fresh mixed forest	Occasional finding
TTUSB30063	1	2019-09-06	2019-09-16	Mart Meriste	81d	Trachelipus rathkii	14.1 - Arable Land	arable land	Pitfall trap
IZBE0870281	2	2016-05-02		Kaarel Sammet	81e	Trachelipus rathkii	14.5 - Urban Areas	suburban area	Occasional finding
IZBE0870353	2	2016-08-12		Olavi Kurina	81f	Trachelipus rathkii	14.5 - Urban Areas	urban garden	Occasional finding
IZBE0870208	7	2016-05-07		Kaarel Sammet	82a	Trachelipus rathkii	1.4 - Temperate Forest	mesic Pinus sylvestris forest	Occasional finding
TTUSB30100	2	2019-09-07	2019-09-18	Mart Meriste	83a	Trachelipus rathkii	14.1 - Arable Land	arable land	Pitfall trap
TTUSB30339	94	2019-09-07	2019-09-18	Mart Meriste	83b	Trachelipus rathkii	14.1 - Arable Land	arable land	Pitfall trap
TTUSB30116	3	2019-09-07	2019-09-18	Mart Meriste	83c	Trachelipus rathkii	14.1 - Arable Land	arable land	Pitfall trap
IZBE0870205	2	2016-05-05		Kaarel Sammet	83d	Trachelipus rathkii	14.2 - Pastureland	pastureland	Occasional finding
TTUSB30291	87	2019-09-07	2019-09-18	Mart Meriste	84a	Trachelipus rathkii	14.1 - Arable Land	arable land	Pitfall trap
TTUSB30044	2	2019-09-07	2019-09-18	Mart Meriste	84b	Trachelipus rathkii	14.1 - Arable Land	arable land	Pitfall trap
IZBE0870320	4	2011-08-22		Mari Ivask	84c	Trachelipus rathkii	14. -Artificial Terrestrial	former mining area	Pitfall trap
IZBE0870222	1	2015-10-21		Kaarel Sammet,Märt Kruus	85a	Trachelipus rathkii	1.4 - Temperate Forest	mesic Pinus sylvestris forest	Separator
IZBE0870186	1	2016-05-05		Kaarel Sammet	86a	Trachelipus rathkii		vegetation on cliffs	Pitfall trap
TTUSB30190	2	2020-08-16		Mari Ivask	88a	Trachelipus rathkii	14.4 - Rural Gardens	rural garden	Occasional finding
IZBE0870198	2	2016-06-19		Kaarel Sammet	89a	Trachelipus rathkii	1.1 - Boreal Forest	mesic Picea abies forest	Occasional finding
IZBE0870282	4	2016-06-24		Kaarel Sammet	90a	Trachelipus rathkii	14.4 - Rural Gardens	rural parkland	Occasional finding
IZBE0870011	1	2016-06-27		unknown	92a	Trachelipus rathkii	1.4 - Temperate Forest	mesic Pinus sylvestris forest
IZBE0870141	1	2015-08-22		Tõnu Kesküla	93a	Trachelipus rathkii	1.4 - Temperate Forest	mesic mixed forest	Occasional finding
TTUSB30078	1	2019-09-07	2019-09-17	Mart Meriste	94a	Trachelipus rathkii	14.1 - Arable Land	arable land	Pitfall trap
TTUSB30094	2	2019-09-07	2019-09-17	Mart Meriste	95a	Trachelipus rathkii	14.1 - Arable Land	arable land	Pitfall trap
TTUSB30249	1	2019-07-01	2019-07-11	Mart Meriste	01e	Trichoniscus pusillus	4.4 - Temperate Grassland	alvar grassland	Pitfall trap
IZBE0870164	4	1984-07-05		Asta Vilbaste	04d	Trichoniscus pusillus			Sifting
TTUSB30163	1	2019-07-09		Mart Meriste	17a	Trichoniscus pusillus	1.4 - Temperate Forest	dry mixed forest	Pitfall trap
IZBE0870131	1	2015-08-22		Olavi Kurina	24b	Trichoniscus pusillus	13 - Marine Coastal/Supratidal	coastal wrack and debris	Separator
TTUSB30156	2	2019-07-04	2019-07-14	Mart Meriste	26a	Trichoniscus pusillus	4.4 - Temperate Grassland	alvar grassland	Pitfall trap
IZBE0870042	3	2020-05-08		Kaarel Sammet	35a	Trichoniscus pusillus	1.4 - Temperate Forest	fresh deciduous lakeshore forest	Occasional finding
IZBE0870207	1	2016-07-23		Kaarel Sammet	36a	Trichoniscus pusillus	1.4 - Temperate Forest	Pinus forest at the edge of bog	Separator
IZBE0870218	1	2016-09-09	2016-10-07	Kaarel Sammet, Allan Selin	40a	Trichoniscus pusillus	4.4 - Temperate Grassland	mesic grassland	Pitfall trap
IZBE0870053	1	2020-05-08		Kaarel Sammet	44a	Trichoniscus pusillus	1.4 - Temperate Forest	dry Pinus sylvestris forest	Occasional finding
IZBE080246	1	2016-12-27		Olavi Kurina	49a	Trichoniscus pusillus	1.4 - Temperate Forest	mesic mixed forest	Occasional finding
IZBE0870346	20	2019-12-27		Olavi Kurina	52a	Trichoniscus pusillus	1.4 - Temperate Forest	mesic mixed forest	Separator
IZBE0870304	3	2016-06-17		Kaarel Sammet, Allan Selin	53a	Trichoniscus pusillus	14.5 - Urban Areas	urban seminatural forest	Pitfall trap
IZBE0870408	2	2020-09-23		Olavi Kurina	59a	Trichoniscus pusillus	14.5 - Urban Areas	urban recreational area	Separator
IZBE0870385	1	2017-05-23		Kaarel Sammet	60c	Trichoniscus pusillus	1.1 - Boreal Forest	mesic Picea abies forest	Separator
IZBE0870060	3	2020-05-22		Kaarel Sammet	70a	Trichoniscus pusillus	1.4 - Temperate Forest	wet mixed forest	Separator
IZBE0870416	1	2020-11-10		Kaarel Sammet	76a	Trichoniscus pusillus	14.4 - Rural Gardens	rural cemetery	Occasional finding
IZBE0870157	1	2016-10-16		Tõnu Kesküla	81a	Trichoniscus pusillus	1.4 - Temperate Forest	mesic mixed forest	Separator
IZBE0870187	1	2016-05-01		Tõnu Kesküla	81b	Trichoniscus pusillus	5.4 - Bogs, Marshes, Swamps, Fens, Peatland	raised bog	Separator
IZBE0870397	1	2020-07-06	2020-07-13	Kaarel Sammet, Märt Kruus	81e	Trichoniscus pusillus	14.5 - Urban Areas	seminatural forested area	Pitfall trap
TTUSB30395	1	2017-04-22		Mari Ivask	83a	Trichoniscus pusillus	1.4 - Temperate Forest	mesic mixed forest	Separator
IZBE0870212	1	2016-05-05		Tõnu Kesküla	83d	Trichoniscus pusillus	1.4 - Temperate Forest	mesic deciduous forest	Occasional finding
IZBE0870412	1	2020-10-23		Miina Oras,Maret Sammet	86a	Trichoniscus pusillus	1.4 - Temperate Forest	mesic deciduous forest	Separator
IZBE0870348	1	2017-10-28		Olavi Kurina	96a	Trichoniscus pusillus	1.4 - Temperate Forest	dry Pinus sylvestris forest	Separator
